# Supplementary material for: CD44, TGM2 and EpCAM as novel plasma markers in endometrial cancer diagnosis
Source: BMC Cancer. 2019 Apr 29;19:401. doi: 10.1186/s12885-019-5556-x (PMC6489287; doi:10.1186/s12885-019-5556-x)
Supplement: Supplementary file 1 — The dataset: clinicopathological characteristics of the endometrial cancer patients. (XLSX 10 kb) [file 12885_2019_5556_MOESM1_ESM.xlsx]

## Sheet: Arkusz1
Nr_ID	FIGO	Grade	Invasion
1E	IA	1	<0.5
3E	IA	1	<0.5
4E	IA	1	<0.5
2E	IB	2	>0.5
5E	IIIC1	3	>0.5
6E	IIIC1	3	>0.5
7E	IA	1	<0.5
8E	IB	2	>0.5
9E	IA	1	<0.5
10E	IA	1	<0.5
1	IB	2	>0.5
15	IA	1	<0.5
83	IIIB	2	<0.5
22	IB	2	>0.5
38	IA	1	<0.5
43	IA	2	<0.5
44	IB	2	>0.5
45	IA	1	<0.5
48	IA	2	<0.5
49	IA	2	<0.5
50	IIIC1	2	>0.5
54	IA	1	<0.5
56	IA	1	<0.5
57	IA	1	<0.5
59	IIIB	2	>0.5
60	IA	1	<0.5
68	IIIC1	2	<0.5
69	IB	1	>0.5
70	IB	3	>0.5
73	IIIC1	3	>0.5
77	IA	1	<0.5
78	IIIC1	1	>0.5
79	IA	2	<0.5
80	IA	1	<0.5
81	IA	1	<0.5
85	IB	1	>0.5
88	IA	1	<0.5
90	IB	2	>0.5
91	IIIB	2	>0.5
96	IA	2	<0.5
101	IB	1	>0.5
102	IB	2	>0.5
104	IA	1	<0.5
110	IA	2	<0.5
111	IB	1	>0.5
