# Supplementary material for: CD44, TGM2 and EpCAM as novel plasma markers in endometrial cancer diagnosis
Source: BMC Cancer. 2019 Apr 29;19:401. doi: 10.1186/s12885-019-5556-x (PMC6489287; doi:10.1186/s12885-019-5556-x)
Supplement: Supplementary file 8 — The dataset supporting the conclusions of this article. (XLSX 17 kb) [file 12885_2019_5556_MOESM8_ESM.xlsx]

## Sheet: Arkusz1
DISEASE	FIGO	GRADE	Myom_Invasion	ALDH1A1_ng_mL	CA9_pg_mL	CD44_ng_mL	EpCAM_pg_mL	Hepsin_ng_mL	Kallikrein_6_pg_mL	L1CAM_ng_mL	Mesothelin_ng_mL	Midkine_pg_mL	Transglutaminase_2_ng_mL
EC	IA	1	<0.5	8651.67	31358.5	810.845	37.033	253.896	2481.44	22.623	15.151	266.388	3851.16
EC	IA	1	<0.5	7813.77	57040.4	1490.74	13.971	468.001	3696.59	34.022	26.271	2430.56	11502
EC	IA	1	<0.5	5144.21	34082.4	887.546	40.802	556.111	2604.68	29.184	16.512	2845.96	7527.75
EC	IB	2	>0.5	4575.15	41472.5	1066.66	59.918	584.341	2692.58	42.551	11.185	1006.84	4155.03
EC	IIIC1	3	>0.5	4673.74	39723.8	857.174	24.168	739.855	2858.88	14.568	7.391	3025.09	5142.83
EC	IIIC1	3	>0.5	6820	21713.6	776.646	49.591	380.969	2576.97	47.278	9.504	2911.01	1669.76
EC	IA	1	<0.5	2185.89	96065	853.595	96.46	795.036	3119.74	36.035	13.581	6388.81	1039.59
EC	IB	2	>0.5	1076.12	31864.8	602.015	61.204	442.347	1780.47	16.698	12.206	1308.84	4808.36
EC	IA	1	<0.5	8325.99	44438	1289.57	70.914	354.2	2562.5	47.491	17.989	3880.53	4808.36
EC	IA	1	<0.5	2632.96	36667.5	562.981	10.596	616.002	2481.44	20.652	17.348	2537.72	1232.44
EC	IB	2	>0.5	1287.92	65639.4	1371.56	50.163	940.05	3174.08	41.243	15.527	4229.07	>1000
EC	IA	1	<0.5	7679.28	53597.5	921.439	63.48	1334.06	3813.87	29.032	20.026	12587.7	>1000
EC	IIIB	2	<0.5	2155.62	42411.8	804.827	10.544	487.022	1878.91	21.592	8.866	4589.8	4659.16
EC	IB	2	>0.5	711.484	127754	883.57	82.035	>250	3469.56	57.439	13.204	4757.97	8265.3
EC	IA	1	<0.5	6511.84	31864.8	1598.16	34.174	860.606	1979.57	25.022	13.609	338.142	>1000
EC	IA	2	<0.5	15868.1	43399	1171.37	35.545	860.606	2277.53	31.32	15.606	8011.38	>1000
EC	IB	2	>0.5	2667.59	68258.5	1371.56	38.995	795.036	2699.55	14.586	14.67	9827.03	112515
EC	IA	1	<0.5	5898.71	50579.8	3047.67	50.163	616.002	2375.94	81.887	12.703	5776.88	5142.83
EC	IA	2	<0.5	8567.77	25426	744.121	45.454	244.54	2008.48	23.861	15.828	3812.71	3010.5
EC	IA	2	<0.5	9340.74	27482.5	776.646	48.485	293.585	2963.9	59.438	14.331	3569.05	2530.46
EC	IIIC1	2	>0.5	9649.95	34690.7	1027.04	10.185	487.022	1939.97	113.351	12.525	3779.92	21572.2
EC	IA	1	<0.5	5713.97	61009.2	1342.49	98.803	584.341	3347.34	28.297	24.198	6326.08	3305.38
EC	IA	1	<0.5	7073.29	43399	1066.66	13.883	392.957	3585.58	28.155	20.966	4340.99	21572.2
EC	IA	1	<0.5	5338.82	29939.7	2099.81	13.775	651.804	1738.05	28.155	11.355	3812.71	2604.72
EC	IIIB	2	>0.5	7157.77	34082.4	1088.3	12.434	284.007	4023.63	25.474	14.365	3361.53	3675.1
EC	IA	1	<0.5	1720.94	23151	1073.73	46.174	507.846	2003.07	15.373	8.467	5337.42	14728.9
EC	IIIC1	2	<0.5	4318.22	30869.5	949.606	55.292	349.326	2740.2	18.6	7.727	3846.24	7755.9
EC	IB	1	>0.5	6242.8	31864.8	864.471	47.951	739.855	1931.79	48.362	9.377	698.421	7755.9
EC	IB	3	>0.5	3006.71	26073.4	705.216	44.986	450.548	2173.19	23.273	10.019	1939.32	1348.72
EC	IIIC1	3	>0.5	5786.42	38908.4	761.109	14.714	556.111	2819	26.745	9.956	2747.62	5536.72
EC	IA	1	<0.5	115.423	36667.5	991.581	48.485	326.972	1371.18	24.912	13.47	3487.49	6282.34
EC	IIIC1	1	>0.5	8869.19	57040.4	836.357	79.677	530.758	1925.69	16.363	8.051	3880.53	5331.34
EC	IA	2	<0.5	5687.28	65639.4	1127.52	49.591	369.75	3239.57	22.897	9.679	4317.99	8265.3
EC	IA	1	<0.5	3105.65	34082.4	673.613	23.286	314.972	2648.03	24.912	17.113	1526.73	1549.93
EC	IA	1	<0.5	10338.2	30869.5	850.061	14.356	399.266	3312.38	30.049	11.034	105.237	5142.83
EC	IB	1	>0.5	10996.7	50579.8	1039.75	44.986	940.05	1657.61	36.763	12.821	6090.47	2768.98
EC	IA	1	<0.5	3970.3	41472.5	1342.49	49.591	651.804	2413.18	23.083	12.982	2592.68	21572.2
EC	IB	2	>0.5	114.866	61009.2	481.241	83.69	940.05	1562.36	53.29	11.506	7581.46	133.872
EC	IIIB	2	>0.5	2356.22	8824.78	1833.04	9.838	468.001	1990.2	12.897	14.101	4910.99	29512.6
EC	IA	2	<0.5	5860.79	25745.2	768.759	28.125	280.96	3034.79	27.465	15.676	82.664	2725.77
EC	IB	1	>0.5	13759.9	16432.9	1302.2	10.162	88.563	2711.81	28.882	7.943	2314.67	2193.24
EC	IB	2	>0.5	7486.39	38128.8	1066.66	37.988	293.585	3001.07	25.943	15.641	3626.19	7755.9
EC	IA	1	<0.5	36099.1	46689	1059.74	54.939	739.855	2939.56	29.184	35.004	11.862	4520.24
EC	IA	2	<0.5	7646.42	41472.5	673.613	31.507	434.468	3849.06	22.356	14.717	84.754	1447.16
EC	IB	1	>0.5	2409.59	30869.5	695.458	39.343	300.362	1769.72	22.052	10.379	57.663	6928.5
CONTROL	CONTROL	CONTROL		2751.92	53597.5	939.928	45.454	530.758	3034.79	29.808	12.278	53.908	1206.59
CONTROL	CONTROL	CONTROL		3428.95	31864.8	798.943	28.853	434.468	2241.02	14.911	8.87	4229.07	2684.04
CONTROL	CONTROL	CONTROL		7229.79	31864.8	741.786	18.134	569.834	2583.45	17.226	28.575	5112.63	11502
CONTROL	CONTROL	CONTROL		3652.62	25115.2	519.274	9.963	543.105	2733.05	8.506	12.396	5259.66	2624.06
CONTROL	CONTROL	CONTROL		1039.77	29939.7	853.595	50.75	419.598	3951.45	26.681	29.807	4460.9	1513.98
CONTROL	CONTROL	CONTROL		7288.5	39723.8	605.754	47.429	450.548	2804.05	34.234	20.816	3716.46	1648.41
CONTROL	CONTROL	CONTROL		4258.48	35323.3	598.344	32.192	392.957	2433.62	23.962	18.08	4563.25	1574.94
CONTROL	CONTROL	CONTROL		8135.16	50579.8	864.471	14.264	556.111	3251.51	31.144	15.606	5502.4	1431.43
CONTROL	CONTROL	CONTROL		2923.03	27482.5	588.878	28.125	450.548	2194.19	14.568	8.858	4229.07	1828.96
CONTROL	CONTROL	CONTROL		4181.38	37382.5	798.943	35.545	477.302	2696.06	20.467	13.574	4728.83	1411.01
CONTROL	CONTROL	CONTROL		3911.5	41472.5	435.333	28.668	459.092	2466.33	35.566	13.244	4728.83	848.106
CONTROL	CONTROL	CONTROL		3944.88	31864.8	680.662	41.971	293.585	1866.28	34.887	9.893	3988.31	1158.13
CONTROL	CONTROL	CONTROL		7363.31	24230.6	930.544	38.995	795.036	2196.68	27.198	23.58	4563.25	8861.5
CONTROL	CONTROL	CONTROL		2861.51	19702.9	699.312	12.523	468.001	3183.29	34.449	9.483	1848.41	1574.94
CONTROL	CONTROL	CONTROL		9005.32	24812.6	737.184	14.038	507.846	2151.31	41.562	16.502	1679.87	2167.4
CONTROL	CONTROL	CONTROL		4820.52	50579.8	684.272	28.668	739.855	3702.6	31.232	18.357	3224.69	1828.96
CONTROL	CONTROL	CONTROL		6137.37	43399	741.786	18.396	766.316	4440.07	39.433	9.309	953.211	1313.19
CONTROL	CONTROL	CONTROL		4592.24	4942.45	744.121	14.788	54.764	3696.59	25.824	12.065	1202.26	1224.94
CONTROL	CONTROL	CONTROL		4904.01	26757.7	582.068	12.796	235.878	3128.68	31.057	12.195	3025.09	1587.77
CONTROL	CONTROL	CONTROL		3866.51	26073.4	959.592	44.986	497.192	2992.74	32.045	15.492	3410.51	1794.53
ENDOM	ENDOM	ENDOM		3158.9	50579.8	1371.56	24.038	2636.31	2200.42	27.331	22.653	14442.8	14728.9
ENDOM	ENDOM	ENDOM		4656.03	77715.2	1703.42	44.08	2636.31	1854.73	37.013	14.52	13430	7600
ENDOM	ENDOM	ENDOM		7455.22	109444	1435.94	67.515	2636.31	1849	23.861	17	13430	4520.24
ENDOM	ENDOM	ENDOM		48489.7	65639.4	1453.52	36.125	2636.31	2088.86	40.929	12.097	11555	9000
ENDOM	ENDOM	ENDOM		50266.2	71118.8	2361.3	39.343	4479.8	2185.5	40.62	13.217	11873.5	8500
ENDOM	ENDOM	ENDOM		23605.1	46689	1402.63	34.983	2636.31	2016.08	28.513	11.613	11258.4	7800
ENDOM	ENDOM	ENDOM		8526.45	45533	1302.2	15.539	1574.12	1474.87	27.736	8.405	13430	7500
ENDOM	ENDOM	ENDOM		4801.66	45533	741.786	23.782	392.957	2845.48	25.824	12.071	4364.3	2643.72
ENDOM	ENDOM	ENDOM		8172.59	29939.7	1039.75	24.499	459.092	2524.55	20.956	14.814	4229.07	4155.03
ENDOM	ENDOM	ENDOM		17773.9	12450	959.592	26.38	125.843	3011.54	25.246	10.653	191.752	1982.49
ENDOM	ENDOM	ENDOM		72084.8	65639.4	1315.22	29.425	616.002	2837.87	37.523	10.486	4537.1	14728.9
